# Supplementary material for: A Multi-Skilled Mathematical Model of Bacterial Attachment in Initiation of Biofilms
Source: Microorganisms. 2022 Mar 23;10(4):686. doi: 10.3390/microorganisms10040686 (PMC9029265; doi:10.3390/microorganisms10040686)
Supplement: Supplementary file 1 [file microorganisms-10-00686-s001.zip]

Archive with 1 entries (1 files):
- microorganisms-1586416-supplementary.pdf
